# Supplementary material for: Identifying microbial biomarkers of neurodegeneration: a comparative study in Alzheimer’s and Parkinson’s disease
Source: Front Microbiomes. 2026 May 12;5:1831956. doi: 10.3389/frmbi.2026.1831956 (PMC13201170; doi:10.3389/frmbi.2026.1831956)
Supplement: Supplementary file 1 [file Table1.xlsx]

## Sheet: SUPP_Stool_metadata
Patient_ID	Patient_group	Age	Fastq	Sequencing_batch	Sequencing_barcode	Sex	Ethnicity	Sample_type	Year_of_diagnosis	Age_diagnosis	Disease_duration	Height	Weight	BMI	Years_educ	Family_history	Smoking_hx	Alcohol_intake_often	Alcohol_intake_day	Alcohol_intake_single_occasion	Alcohol_intake	Alcohol_previous	Drug_use	Diet	Probiotic_Use	Hypertension	CVD	PVD	Hypercholest	Periodontitis	IBD	Liver_disease	Coeliac_disease	GI_cancer	IHD	Atrial_fibrillation	Diabetes	RA	Gingivitis	IBS	Peptic_Ulcer_disease	Diverticular_disease	Constipation	Infection_6wks	Surgery_6wks	Vaccinations_6wks	Trauma_6wks	Acetylcholinesterase_inhibitors	Memantine
M001	Control	70	M001_Control.fastq	L3	barcode09	male	white	stool				187	96	27.4	16	0	0	2	1	1	3	0	0	0	0	0	0	0	0	0	0	0	0	0	0	0	0	0	0	0	0	0	0	0	0	0	0	0	0
M003	Control	75	M003_Control.fastq	L4	barcode09	male	white	stool				175	82	26.8	17	0	0	4	0	0	11	0	0	0	1	0	0	0	0	0	0	0	0	0	0	0	0	0	0	0	0	0	0	0	0	0	0	0	0
M004	Alzheimer's	75	M004_AD.fastq	L3	barcode01	male	white	stool	2016	69	6	173	100	33.4	11	0	2	3	0	1	6	0	0	0	1	1	0	0	0	0	0	0	0	0	0	1	0	0	0	0	0	1	0	0	0	0	0	0	1
M005	Alzheimer's	64	M005_AD.fastq	R1	barcode35	male	white	stool	2015	57	7	168	75	26.6	11	1	2	3	0	1	3	1	1	0	0	0	0	0	0	0	0	0	0	0	0	0	0	0	1	0	0	0	0	0	0	0	0	1	0
M006	Control	59	M006_Control.fastq	L2	barcode09	female	white	stool				158	74	29.6	17	0	0	1	0	0	0	0	0	0	0	0	0	0	0	0	0	0	0	0	0	0	0	0	0	0	0	0	0	0	0	0	0	0	0
M007	Control	75	M007_Control.fastq	R1	barcode04	male	white	stool				165.5	79	28.8	18	0	0	4	0	0	9	0	0	0	1	1	0	0	0	0	0	0	0	0	1	0	0	0	0	0	0	0	0	0	0	0	0	0	0
M008	Alzheimer's	64	M008_AD.fastq	L2	barcode01	female	white	stool	2016	58	6	162.5	70	26.5	17	1	0	4	0	0	14	0	0	0	1	1	0	0	1	0	1	0	0	0	0	0	0	0	0	0	0	0	0	0	0	0	0	0	1
M009	Control	62	M009_Control.fastq	L5	barcode08	female	white	stool				161.5	66	25.3	20	1	0	4	1	0	10	0	0	0	0	0	0	0	0	0	0	0	0	0	0	0	0	0	0	0	0	0	0	0	0	0	0	0	0
M010	Control	76	M010_Control.fastq	L4	barcode10	female	white	stool				165.5	66	24.1	16	1	0	3	0	0	3	0	0	0	0	1	0	0	1	0	0	0	0	0	0	0	0	0	0	0	0	0	0	0	0	0	0	0	0
M011	Control	75	M011_Control.fastq	L2	barcode10	female	white	stool				156	47	19.3	15	1	0	4	0	0	6	0	0	1	1	1	0	0	1	0	0	0	0	0	0	0	0	0	0	0	0	0	0	0	0	0	0	0	0
M012	Control	77	M012_Control.fastq	L4	barcode11	male	white	stool				175	93	30.4	14	0	2	4	2	1	30	0	1	0	0	1	0	0	1	0	0	0	0	0	0	0	0	0	0	0	0	0	0	0	1	0	0	0	0
M013	Alzheimer's	74	M013_AD.fastq	L4	barcode01	male	white	stool	2021	73	1	171	96	32.8	12	1	0	3	0	1	6	0	0	0	0	0	0	0	0	0	0	0	0	0	0	0	0	0	0	0	1	0	0	0	0	0	0	1	0
M014	Control	65	M014_Control.fastq	L5	barcode09	female	white	stool				167.5	74	26.53	13	0	0	2	0	0	2	0	0	1	0	0	0	0	0	0	0	0	0	0	0	0	0	0	0	0	0	0	0	0	0	0	0	0	0
M015	Control	67	M015_Control.fastq	L1	barcode02	male	white	stool				177.5	95	30.32	23	0	0	4	1	1	12	0	0	0	0	0	0	0	0	0	0	0	0	0	0	0	0	0	0	0	0	0	0	0	0	0	0	0	0
M016	Alzheimer's	80	M016_AD.fastq	L5	barcode03	male	white	stool	2020	78	2	170.5	76	26.1	10	0	2	3	0	1	2	0	0	0	0	1	1	1	0	0	0	0	0	0	0	0	0	0	0	0	0	1	0	1	0	0	0	0	1
M017	Control	75	M017_Control.fastq	L1	barcode03	female	white	stool				156	95	39	14	0	0	1	0	0	2	0	0	0	0	1	0	0	1	0	0	0	0	0	1	0	0	0	0	0	0	0	0	1	0	0	0	0	0
M018	Alzheimer's	63	M018_AD.fastq	L1	barcode04	male	white	stool	2019	60	3	172	74.5	25.2	11	1	0	4	0	0	8	0	0	0	0	0	0	0	0	0	0	0	0	0	0	0	0	0	0	0	0	0	0	0	1	0	0	1	0
M019	Alzheimer's	79	M019_AD.fastq	L3	barcode03	male	white	stool	2021	78	1	169	77	27	22	0	0	3	0	1	2	1	0	0	0	1	0	0	1	0	0	0	0	0	0	1	0	0	0	0	0	0	0	0	0	0	0	1	0
M020	Control	75	M020_Control.fastq	L5	barcode10	female	white	stool				164	57	21.2	11	0	0	4	1	0	8	2	0	0	0	1	0	0	0	0	0	0	0	0	0	0	0	0	0	0	1	0	0	0	0	0	0	0	0
M021	Control	70	M021_Control.fastq	R1	barcode05	female	white	stool				158.5	63.5	25.12	9	0	0	0	0	0	0	0	0	0	1	1	0	0	1	0	0	0	0	0	1	0	0	0	0	0	0	0	0	0	0	0	0	0	0
M024	Control	63	M024_Control.fastq	L3	barcode10	female	white	stool				157.5	60.6	24.4	12	0	2	4	0	0	12	2	0	0	1	0	0	0	0	0	0	0	0	0	0	0	0	0	0	0	0	1	0	1	0	0	0	0	0
M025	Alzheimer's	63	M025_AD.fastq	L4	barcode03	male	white	stool	2018	59	4	177.5	86	27.3	15	0	0	4	0	1	10	0	0	3	0	0	1	0	0	0	0	0	0	0	0	0	0	0	0	0	0	0	0	0	0	0	0	1	0
M026	Control	59	M026_Control.fastq	R1	barcode36	female	white	stool				156	53	21.8	12	1	0	4	1	1	15	0	0	0	0	0	0	0	0	0	0	0	0	0	0	0	0	0	0	0	0	0	0	0	0	0	0	0	0
M027	Alzheimer's	74	M027_AD.fastq	L3	barcode04	female	white	stool	2020	72	2	154	82.3	34.7	11	0	2	1	0	0	0	0	0	0	1	0	0	0	1	0	0	0	0	0	0	0	1	1	0	0	0	0	0	0	0	0	0	1	0
M028	Control	76	M028_Control.fastq	L1	barcode17	male	white	stool				178	110.5	34.9	12	0	2	2	2	1	6	0	0	0	0	1	0	0	0	0	0	0	0	0	0	1	0	0	0	0	0	0	0	0	0	0	0	0	0
M029	Alzheimer's	75	M029_AD.fastq	L4	barcode04	female	white	stool	2017	70	5	167.5	64	22.8	12	0	2	4	0	0	7	0	0	0	1	0	0	0	0	0	0	0	0	0	0	0	0	0	0	0	0	1	0	0	0	0	0	0	0
M030	Control	78	M030_Control.fastq	L3	barcode11	male	white	stool				174.4	83.1	27.3	11	0	2	3	1	0	14	1	0	0	1	1	0	0	0	0	0	0	0	0	0	0	0	0	0	0	0	0	0	0	0	0	0	0	0
M031	Alzheimer's	77	M031_AD.fastq	L3	barcode05	female	white	stool	2021	76	1	158	62.2	24.9	13	0	2	4	0	0	7	0	0	0	0	0	0	0	0	0	0	0	0	0	0	0	0	0	0	0	0	1	0	0	0	0	0	1	0
M032	Control	79	M032_Control.fastq	L1	barcode18	female	white	stool				158.9	53.1	21	18	0	2	3	1	0	6	0	0	0	1	0	0	0	0	0	0	0	0	0	0	0	0	0	0	0	0	1	0	0	0	0	0	0	0
M033	Control	73	M033_Control.fastq	R1	barcode37	female	white	stool				165.6	60	21.77	12	0	2	4	2	3	24	0	0	0	0	1	0	0	1	0	0	0	0	0	0	0	0	0	0	1	0	0	0	0	0	0	0	0	0
M034	Alzheimer's	73	M034_AD.fastq	L2	barcode03	male	white	stool	2021	72	1	175.5	68	21.95	16		2	4	2	3	24	0	0	0	0	1	0	0	1	0	0	0	0	0	0	0	0	0	0	0	1	0	0	0	0	0	0	1	0
M035	Alzheimer's	71	M035_AD.fastq	L3	barcode13	female	white	stool	2015	64	7	153	76	32.47	10	1	0	3	0	0	3	0	0	0	0	1	0	0	0	0	0	0	0	0	0	0	0	0	0	0	0	0	0	0	0	0	0	1	0
M036	Control	69	M036_Control.fastq	L2	barcode04	male	white	stool				169	92	32.21	15	0	0	3	1	1	10	2	0	0	0	1	0	0	0	0	0	0	0	0	0	0	0	0	0	0	0	0	0	0	0	0	0	0	0
M037	Alzheimer's	64	M037_AD.fastq	L1	barcode07	male	white	stool	2021	63	1	185	87	25.42	13	1	2	3	1	0	8	0	0	0	0	0	0	0	0	0	0	0	0	0	0	0	0	0	0	0	0	0	0	0	0	0	0	0	0
M038	Alzheimer's	64	M038_AD.fastq	R1	barcode06	female	white	stool	2020	62	2	151	74	32.45	16	0	0	3	0	0	5	0	0	0	0	1	0	0	1	0	0	0	0	0	0	0	0	0	0	0	0	0	0	0	0	0	0	1	1
M039	Control	58	M039_Control.fastq	L5	barcode11	male	white	stool				183	89	26.58	17	0	0	3	0	0	5	0	0	0	0	0	0	0	0	0	0	0	0	0	0	0	0	0	0	0	0	1	0	0	0	0	0	0	0
M040	Alzheimer's	61	M040_AD.fastq	L2	barcode05	female	white	stool	2019	58	3	161	53	20.45	13	0	0	0	0	0	0	1	0	0	1	0	0	0	0	0	0	0	0	0	0	0	0	0	0	0	0	0	0	0	0	0	0	1	1
M041	Alzheimer's	74	M041_AD.fastq	L4	barcode05	female	white	stool	2018	70	4	163	78	29.36	12	1	2	1	0	0	0	1	0	0	0	1	0	0	0	0	0	0	0	0	0	0	0	0	0	0	0	0	0	0	0	1	0	1	0
M042	Control	64	M042_Control.fastq	L2	barcode13	female	white	stool				152	75.5	32.68	18	0	0	4	1	0	16	0	0	0	1	0	0	0	0	0	0	0	0	0	0	0	0	0	0	0	0	0	0	0	0	0	0	0	0
M043	Alzheimer's	72	M043_AD.fastq	L2	barcode06	male	white	stool	2019	69	3	175	122.8	40.16	18	0	2	4	0	0	10	1	0	0	1	0	0	0	0	0	0	0	0	0	0	0	0	0	0	0	0	0	0	0	0	0	0	1	0
M044	Alzheimer's	74	M044_AD.fastq	L5	barcode04	female	white	stool	2017	69	5	161	84	32.41	12	1	0	2	0	0	2	0	0	0	0	1	0	0	1	0	0	0	0	0	1	0	1	0	0	0	0	1	0	0	0	0	0	1	0
M045	Alzheimer's	73	M045_AD.fastq	L4	barcode06	female	white	stool	2010	61	12	163	70	26.35	26	0	0	0	0	0	0	0	0	0	0	0	0	0	1	0	0	0	0	0	0	0	1	0	0	0	0	1	0	0	0	0	0	1	0
M047	Alzheimer's	78	M047_AD.fastq	L5	barcode05	female	white	stool	2022	78	0	158	69	27.64	13		2	4	0		10	0	0	0	0	0	0	0	0	0	0	0	0	0	0	0	0	0	0	0	0	0	0	0	0	0	0	1	0
M048	Alzheimer's	75	M048_AD.fastq	L3	barcode07	female	white	stool	2020	73	2	160	69	26.95	13	0	2	4	1	0	21	0	0	0	0	0	0	0	0	0	0	0	0	0	0	1	0	0	0	0	0	1	0	0	0	0	0	0	1
M049	Alzheimer's	61	M049_AD.fastq	L1	barcode19	male	white	stool	2021	60	1	188	90	25.46	15	0	2	3	1	1	14	0	0	0	0	0	0	0	0	0	0	0	0	0	0	0	0	0	0	0	0	0	0	0	0	0	0	1	0
M050	Alzheimer's	73	M050_AD.fastq	L1	barcode08	male	white	stool	2021	72	1	177	89	28.41	20	1	2	3	0	0	4	1	0	0	1	1	0	0	0	0	0	0	0	0	0	0	0	0	0	0	0	1	0	0	0	0	0	0	1
M051	Alzheimer's	79	M051_AD.fastq	R1	barcode07	male	white	stool	2021	78	1	178.5	70	22.09	17	1	0	3	1	1	6	0	0	0	1	0	0	0	0	0	0	0	0	0	1	0	0	0	0	0	0	0	0	0	0	0	0	1	0
M054	Alzheimer's	75	M054_AD.fastq	R1	barcode08	male	white	stool	2018	71	4	178	100	31.56	15	0	0	4	0	0	6	0	0	0	0	0	0	0	0	0	0	0	0	0	0	0	0	0	0	0	0	0	0	0	0	1	0	1	0
M055	Alzheimer's	73	M055_AD.fastq	L2	barcode07	male	white	stool	2020	71	2	165	70	25.71	15	0	0	4	0	0	7	0	0	0	1	0	0	0	0	0	0	0	0	0	0	0	0	0	0	0	0	0	0	0	0	0	0	1	1
M056	Alzheimer's	70	M056_AD.fastq	L5	barcode06	male	white	stool	2021	69	1	169.5	90	31.14	13	1	0	1	0	0	0	0	0	0	0	0	0	0	1	0	0	0	0	0	0	0	0	0	0	0	0	0	0	0	0	0	0	1	0
M057	Alzheimer's	79	M057_AD.fastq	L1	barcode21	male	white	stool	2021	78	1	173.5	79	26.09	10	1	2	3	0	0	5	0	0	0	1	0	0	0	0	0	0	0	0	0	0	0	0	0	0	0	0	0	0	0	0	1	1	0	0
M058	Alzheimer's	68	M058_AD.fastq	L4	barcode07	male	white	stool	2020	66	2	178	116	36.61	11	0	2	4	2	1	14	2	0	0	1	0	0	0	1	0	0	0	0	0	0	1	1	0	0	0	0	0	0	0	0	0	0	1	0
M059	Alzheimer's	58	M059_AD.fastq	L5	barcode07	female	white	stool	2020	56	2	167.5	80	28.34	20	0	0	3	1	0	10	0	0	0	0	0	0	0	0	0	0	0	0	0	0	0	0	0	0	0	0	0	0	0	0	0	0	1	0
M060	Control	59	M060_Control.fastq	R1	barcode38	male	white	stool				176	71	22.92	16	0	0	3	1	0	10	0	0	0	0	1	0	0	0	0	0	0	0	0	0	0	0	0	0	0	0	0	0	0	0	0	0	0	0
M061	Alzheimer's	70	M061_AD.fastq	L4	barcode08	male	white	stool	2021	69	1	180	82	25.31	21	1	2	2	0	1	5	0	0	0	1	0	0	0	0	0	0	0	0	0	0	0	0	0	0	0	0	0	0	0	0	0	0	1	0
M062	Alzheimer's	69	M062_AD.fastq	L1	barcode10	male	white	stool	2021	68	1	159	78	30.85	11	1	2	3	0		3	0	1	0	1	1	0	0	0	0	0	0	0	0	0	0	0	0	0	0	0	0	0	0	0	0	1	1	0
M063	Alzheimer's	73	M063_AD.fastq	L1	barcode22	female	white	stool	2022	73	0	159	56.9	22.51	15	1	0	4	0	0	10	0	0	0	0	0	0	0	0	0	0	0	0	0	0	0	0	0	0	0	0	0	0	0	0	0	0	1	0
M064	Alzheimer's	76	M064_AD.fastq	L1	barcode11	male	white	stool	2020	76	2	161	77.7	29.98	16	1	2	0	0	0	0	1	0	0	1	1	0	0	0	0	0	0	0	0	0	0	0	0	0	0	0	1	0	0	0	0	0	1	0
M068	Alzheimer's	77	M068_AD.fastq	L2	barcode08	female	white	stool	2022	77	0	168	75.5	26.75	18	0	2	3	0	0	4	0	0	0	1	0	0	0	0	0	0	0	0	0	0	0	0	0	0	0	0	1	0	0	0	0	0	1	0
M071	Control	64	M071_Control.fastq	L1	barcode26	female	white	stool				150.5	80.7	35.6	0	12	0	0				14		0	0	1	0	0	0	0	0	0	0	0	0	0	0	0	0	1	1	0	0	0	0	0	0	0	0
M074	Alzheimer's	69	M074_AD.fastq	L1	barcode13	male	white	stool	2021	68	1	167.9	76	26.93	15		0	4	1	0	24		0	0	0	0	0	0	1	0	0	0	0	0	0	0	0	0	0	0	0	0	0	1	0	0	0	1	0
M075	Control	64	M075_Control.fastq	L4	barcode13	female	white	stool				168	98	34.72	14	0	0	4	1	3	12		0	0	0	0	0	0	0	0	0	0	0	0	0	0	0	0	0	0	0	0	0	1	0	0	0	0	0
S001	Parkinson's	74	S001_PD.fastq	L1	barcode27	male	white	stool	2015	67	8	176	69.1	22.31	11	0	0	1	0	0	0	1	0	0	0	1	0	0	0	0	0	0	0	0	1	0	1	0	0	0	0	0	0	0	0	0	0	0	0
S002	Control	71	S002_Control.fastq	L2	barcode14	female	white	stool				166.4	84.45	30.5	13	0	0	0	0	0	0	0	0	0	0	1	0	0	0	0	0	0	0	0	0	0	0	0	0	0	0	0	0	0	0	0	0	0	0
S003	Parkinson's	77	S003_PD.fastq	L5	barcode28	female	white	stool	2019	75	5	167.64	76	27.04	10	0	2	4	0	0	5	2	0	0	0	0	0	0	0	0	0	0	0	0	0	0	0	0	0	0	0	0	1	0	0	0	0	0	0
S004	Control	77	S004_Control.fastq	L2	barcode15	male	white	stool				167.64	80	28.47	11	0	2	4	0	0	4	2	0	0	0	1	0	0	0	0	0	0	0	0	0	0	1	0	0	0	0	0	0	0	0	0	0	0	0
S005	Parkinson's	71	S005_PD.fastq	L2	barcode36	male	asian	stool	2014	63	15	170	68	23.53	20	0	0	0	0	0	0	0	0	0	0	0	0	0	0	0	0	0	0	0	0	0	0	0	0	0	0	0	1	0	0	0	0	0	0
S006	Parkinson's	75	S006_PD.fastq	R1	barcode11	male	white	stool	2008	61	14	175.5	71.6	23.25	15	1	2	0	0	0	0	2	0	0	0	1	0	0	0	0	0	0	0	0	0	0	0	0	0	0	0	1	1	0	0	0	0	0	0
S007	Control	72	S007_Control.fastq	L3	barcode14	female	white	stool				152.8	57.1	24.46	18	0	2	1	0	0	0	2	0	0	1	1	0	0	0	0	0	0	0	0	0	0	0	0	0	0	0	0	1	0	0	0	0	0	0
S008	Parkinson's	56	S008_PD.fastq	R1	barcode13	male	white	stool	2015	49	7	155.4	114.3	47.33	11	1	1	4	0	0		1	1	0	0	1	0	0	0	0	0	0	0	0	0	0	0	1	0	0	0	0	1	0	0	0	0	0	0
S009	Control	54	S009_Control.fastq	L1	barcode28	female	white	stool				172	107.9	36.47	16	1	0	4	0	0		2	0	0	0	1	0	0	0	0	0	0	0	0	0	0	0	1	0	0	0	0	0	0	0	0	1	0	0
S010	Parkinson's	56	S010_PD.fastq	R1	barcode14	male	white	stool	2016	50	6	176	94.9	30.64	11	0	2	0	0	0	0	0	0	0	0	1	0	0	0	0	0	0	0	0	0	0	0	0	0	0	0	0	1	0	0	0	0	0	0
S011	Control	76	S011_Control.fastq	R1	barcode39	female	white	stool				159.7	72.25	28.33	11	0	2	4	0	0	7	0	0	0	0	0	0	0	0	0	0	0	0	0	0	0	0	0	0	1	0	0	1	0	0	0	0	0	0
S012	Parkinson's	73	S012_PD.fastq	R1	barcode15	male	white	stool	2021	72	1	169.5	72.4	25.2	19	0	2	4	0	0	6	0	0	0	1	0	0	0	0	0	0	0	0	0	0	0	0	0	0	0	0	0	0	0	0	0	0	0	0
S013	Parkinson's	59	S013_PD.fastq	R1	barcode16	male	white	stool	2015	52	9	174	72.5	23.95	15	0	0	1	0	0	0	0	1	0	1	0	0	0	0	0	0	0	0	0	0	0	0	0	0	0	0	0	0	0	0	0	0	0	0
S014	Control	58	S014_Control.fastq	L2	barcode16	female	white	stool				169.7	79.9	27.74	15	1	0	1	0	0	0	0	0	0	1	0	0	0	0	0	0	0	0	0	0	0	1	0	0	0	0	0	0	0	0	0	0	0	0
S015	Parkinson's	73	S015_PD.fastq	L4	barcode37	male	white	stool	2016	67	6	171	77.9	26.64	13	0	0	2	0	0	1	0	0	0	1	1	0	0	0	0	0	0	0	0	0	0	0	0	0	0	0	0	0	1	0	0	0	0	0
S016	Control	72	S016_Control.fastq	L5	barcode13	female	white	stool				157.7	69	27.75	10	0	2	3	0	0	5	0	0	0	0	1	0	0	0	0	0	0	0	0	0	0	0	0	0	0	0	0	0	1	0	0	0	0	0
S017	Parkinson's	66	S017_PD.fastq	R1	barcode17	female	white	stool	2006	40	17	164.5	61	22.54	11	1	0	3	0	1	10	1	0	0	0	0	0	0	0	0	0	0	0	0	0	0	0	0	0	0	0	0	1	0	0	0	1	0	0
S018	Control	64	S018_Control.fastq	L3	barcode15	male	white	stool				167.64	72	25.62	11	1	2	4	0	1	30	2	0	0	0	1	0	0	1	0	0	0	0	0	0	0	1	0	0	0	0	0	0	0	0	0	0	0	0
S019	Parkinson's	56	S019_PD.fastq	L2	barcode39	female	white	stool	2021	55	5	147.32	47.4	21.84	16	0	2	4	0	0	14	1	1	0	0	1	0	0	0	0	0	0	0	0	0	0	0	0	0	0	0	0	0	0	0	0	0	0	0
S020	Control	55	S020_Control.fastq	L4	barcode14	male	white	stool				182.8	105.1	31.45	11	0	1	0	0	0	0	1	1	0	0	1	0	0	0	0	0	0	0	0	0	0	0	0	0	0	0	0	0	0	0	0	0	0	0
S021	Parkinson's	73	S021_PD.fastq	L3	barcode38	female	white	stool	2016	67	7	165.1	84.45	30.98	16	0	2	4	0	1	15	1	1	0	1	0	0	0	0	0	0	0	0	0	0	0	0	0	0	0	0	0	1	0	0	0	0	0	0
S022	Control	71	S022_Control.fastq	L5	barcode14	male	white	stool				177.8	93.44	29.56	13	0	0	4	0	1	14	1	0	0	0	0	0	0	0	0	0	0	0	0	0	0	0	0	0	0	0	0	0	0	0	0	0	0	0
S023	Parkinson's	67	S023_PD.fastq	L2	barcode40	female	white	stool	2021	66	2	167.6	74.9	26.66	11	0	0	0	0	0		2	0	0	1	1	0	0	0	0	0	0	0	0	0	0	0	1	0	0	0	0	0	1	0	0	0	0	0
S024	Control	66	S024_Control.fastq	L2	barcode17	male	white	stool				185.9	83.1	24.05	14	0	0	1	0	0	1	2	0	0	0	1	0	0	0	0	0	0	0	0	0	0	0	0	0	0	0	0	0	0	0	0	1	0	0
S025	Parkinson's	69	S025_PD.fastq	L3	barcode39	male	white	stool	2017	65	15	165.1	65	23.85	25	0	2	1	0	0	6	0	0	0	1	1	0	0	0	0	0	0	0	0	0	0	0	0	0	0	0	0	1	1	0	0	0	0	0
S026	Control	68	S026_Control.fastq	L1	barcode30	female	white	stool				170	68	23.53	13	1	2	1	0	0	1	0	0	0	1	0	0	0	0	0	0	0	0	0	0	0	0	0	0	1	0	0	0	0	0	0	0	0	0
S027	Parkinson's	69	S027_PD.fastq	L3	barcode37	male	white	stool	2012	60	22	182	105	31.7	16	1	2	1	0	0	1	0	0	0	1	0	0	0	0	0	0	0	0	0	0	0	0	0	0	1	0	0	0	0	0	0	0	0	0
S028	Control	68	S028_Control.fastq	L3	barcode16	female	white	stool				164.5	67	24.76	16	0	2	1	0	0	1	0	0	0	1	1	0	0	0	0	0	0	0	0	0	0	0	0	0	0	0	0	0	0	0	0	0	0	0
S029	Parkinson's	75	S029_PD.fastq	L3	barcode40	female	white	stool	2018	72	7	124.9	50	32.05	11	0	2	0	0	0	0	2	0	0	1	0	0	0	0	0	0	0	0	0	0	0	0	0	0	0	0	0	0	0	0	1	1	0	0
S030	Control	75	S030_Control.fastq	L4	barcode15	male	white	stool				167.4	82	29.26	14	0	2	4	0	0	7	0	0	0	0	1	0	0	1	0	0	0	0	0	0	0	0	0	0	0	0	0	0	0	0	1	0	0	0
S031	Parkinson's	72	S031_PD.fastq	L3	barcode41	male	asian	stool	2012	62	10	180.3	70.55	21.7	14	0	2	0	0	0		0	0	0	1	0	0	0	0	0	0	0	0	0	0	0	0	0	0	0	0	0	1	1	0	0	0	0	0
S032	Parkinson's	75	S032_PD.fastq	L2	barcode41	male	white	stool	2014	68	9	180	75	23.15	11	0	2	4	0	0	9	0	0	0	0	0	0	0	0	0	0	0	0	0	0	0	0	0	0	0	0	0	0	0	0	0	0	0	0
S033	Parkinson's	70	S033_PD.fastq	L4	barcode38	male	white	stool	2018	67	22	173.7	76	25.19	17	0	2	1	0	0	1	2	0	0	1	1	0	0	0	0	0	0	0	0	1	0	0	1	0	0	0	0	1	1	0	1	0	0	0
S035	Parkinson's	71	S035_PD.fastq	L4	barcode39	female	white	stool	2008	58	15	165.1	44.6	16.36	10	0	0	0	0	0	0	0	0	0	0	0	0	0	0	0	0	0	0	0	0	0	0	0	0	0	0	0	1	0	0	0	0	0	0
S036	Control	72	S031_Control.fastq	L1	barcode31	male	white	stool				176.7	65.9	21.11	10	0	0	0	0	0	0	0	0	0	0	0	0	0	0	0	0	0	0	0	0	0	0	0	0	0	0	0	0	0	0	0	0	0	0
S038	Control	75	S038_Control.fastq	L4	barcode16	female	white	stool				167.64	64	22.77	16	0	2	3	0	0	16	0	0	0	0	0	0	0	0	0	0	0	0	0	0	0	0	0	0	0	0	0	0	0	0	1	0	0	0
S039	Parkinson's	69	S039_PD.fastq	L2	barcode42	male	white	stool	2021	68	2	170	88.6	30.66	16	1	2	3	0	0	14	0	0	0	1	0	0	0	0	0	0	0	0	0	0	0	0	0	0	0	0	0	0	0	1	0	0	0	0
S040	Control	68	S040_Control.fastq	L2	barcode19	female	white	stool				167.6	69.8	24.85	18	0	0	0	0	0	0	2	0	0	1	1	0	0	1	0	0	0	0	0	0	0	0	0	0	0	0	0	0	0	0	0	0	0	0
S041	Parkinson's	58	S041_PD.fastq	L3	barcode42	male	other	stool	2018	54	5	167	69	24.74	13	1	0	4	0	0	12	0	0	0	0	0	0	0	0	0	0	0	0	0	0	0	0	0	0	0	1	0	1	0	0	0	0	0	0
S042	Parkinson's	69	S042_PD.fastq	L5	barcode32	male	white	stool	2016	63	10	173.7	76.2	25.26	17	1	0	3	0	0	6	0	0	0	0	0	0	0	0	0	0	0	0	0	1	0	0	0	0	0	0	0	1	0	0	0	0	0	0
S043	Parkinson's	66	S043_PD.fastq	L3	barcode43	female	white	stool	2013	57	11	164.5	95.2	35.18	11	1	0	1	0	0	0	0	0	0	1	1	0	0	0	0	0	0	0	0	0	0	0	0	1	0	0	0	1	0	0	0	0	0	0
S044	Parkinson's	72	S044_PD.fastq	L2	barcode43	female	white	stool	2017	68	7	160.02	85.75	33.49	11	0	0	0	0	0	0	0	0	0	1	0	0	0	0	0	0	0	0	0	0	0	0	0	0	0	0	0	0	0	0	0	0	0	0
S045	Parkinson's	54	S045_PD.fastq	L5	barcode33	male	asian	stool	2018	50	5	178	81.2	25.63	20	0	0	0	0	0	0	0	0	0	0	0	0	0	0	0	0	0	0	0	0	0	0	0	0	0	0	0	1	0	0	0	0	0	0
S046	Parkinson's	70	S046_PD.fastq	L5	barcode34	male	white	stool	2016	64	6	192	80.4	21.81	13	0	0	0	0	0	0	0	0	0	0	0	0	0	0	0	0	0	0	0	0	0	0	0	0	0	0	0	0	0	0	0	0	0	0
S047	Control	69	S047_Control.fastq	L1	barcode32	male	white	stool				155.7	105	43.31	17	0	0	0	0	0	1	0	0	0	1	1	0	0	0	0	0	0	0	0	0	0	1	1	0	0	0	0	0	0	0	0	0	0	0
S048	Parkinson's	69	S048_PD.fastq	L4	barcode40	male	white	stool	2015	63	8	167.64	66.4	23.63	16	0	0	4	0	0	10	0	0	0	0	1	0	0	1	0	0	0	0	0	1	0	0	0	0	0	0	0	1	0	0	0	0	0	0
S049	Parkinson's	71	S049_PD.fastq	L5	barcode35	male	white	stool	2020	69	2	177	79.3	25.31	10	0	2	4	0	0	14	2	0	0	0	1	0	0	1	0	0	0	0	0	0	0	0	0	0	0	0	0	0	0	0	0	1	0	0
S050	Control	73	S050_Control.fastq	L5	barcode15	female	white	stool				125.2	65.4	41.72	11	0	2	4	0	0	14	0	0	0	0	0	0	0	1	0	0	0	0	0	0	0	0	0	0	0	0	0	0	0	1	0	0	0	0
S051	Parkinson's	65	S051_PD.fastq	L4	barcode41	male	white	stool	2015	59	9	181	106	32.36	16	1	0	4	0	0	15	0	0	0	1	1	0	0	0	0	0	0	0	0	0	1	0	0	0	0	0	0	1	0	1	0	0	0	0
S053	Parkinson's	79	S053_PD.fastq	L2	barcode44	male	white	stool	2010	68	13	164.5	57.5	21.25	14	1	2	2	0	0	1	0	0	0	1	0	0	0	0	0	0	0	0	0	0	0	0	0	0	0	0	0	1	0	0	1	0	0	0
S054	Control	79	S054_Control.fastq	L1	barcode33	female	white	stool				167.6	69.8	24.85	13	1	0	3	0	0	4	0	0	0	0	0	0	0	0	0	0	0	0	0	0	0	0	0	0	0	0	0	0	0	0	1	0	0	0
S055	Parkinson's	54	S055_PD.fastq	R1	barcode40	female	white	stool	2020	52	4	167.64	60	21.35	20	0	0	3	0	0	4	0	0	0	0	0	0	0	0	0	0	0	0	0	0	0	0	0	0	0	0	0	0	0	0	0	0	0	0
S056	Parkinson's	76	S056_PD.fastq	L5	barcode36	female	white	stool	2022	76	2	152.4	65.5	28.2	16	1	0	0	0	0	0	2	0	0	1	0	0	0	0	0	0	0	0	0	1	0	0	0	0	0	0	0	0	0	0	1	0	0	0
S057	Parkinson's	74	S057_PD.fastq	L2	barcode46	male	white	stool	2015	67	8	165	76	27.92	17	0	2	0	0	0	0	0	0	0	1	0	0	0	0	0	0	0	0	0	0	0	0	0	0	0	0	0	1	0	0	0	0	0	0
S058	Control	65	S058_Control.fastq	L4	barcode17	female	white	stool				161.5	61	23.39	14	0	0	0	0	0	0	0	0	0	1	0	0	0	0	0	1	0	0	0	0	0	0	0	0	0	0	0	0	0	0	0	0	0	0
S060	Parkinson's	58	S060_PD.fastq	L5	barcode37	male	white	stool	2020	56	15	164.5	63.85	23.6	13	0	0	0	0	0	0	0	0	0	0	0	0	0	0	0	0	0	0	0	0	0	0	0	0	1	0	0	1	0	0	0	0	0	0
S061	Parkinson's	71	S061_PD.fastq	L4	barcode42	female	white	stool	2019	69	2	154.9	67.1	27.97	11	0	0	1	0	0	2	2	0	0	1	0	0	0	0	1	0	0	1	0	0	0	0	0	0	0	0	0	0	0	0	0	0	0	0
S063	Parkinson's	74	S063_PD.fastq	L5	barcode38	female	white	stool	2017	69	5	161.5	76.2	29.22	10	0	0	1	0	0	2	0	0	0	0	0	0	0	0	0	0	0	0	0	0	0	0	0	0	0	0	1	0	0	0	0	0	0	0
S064	Parkinson's	62	S064_PD.fastq	L3	barcode44	female	white	stool	1996	37	28	179.8	72.2	22.33	18	0	0	0	0	0	0	2	0	0	0	0	0	0	0	0	0	0	0	0	0	0	0	0	0	0	0	0	1	0	0	0	0	0	0
S065	Control	63	S065_Control.fastq	L4	barcode19	male	white	stool				182	76	22.94	21	0	0	1	0	0	4	0	0	0	1	1	0	0	1	0	0	0	0	0	1	0	0	0	0	0	0	0	0	0	1	0	0	0	0
S066	Parkinson's	71	S066_PD.fastq	L4	barcode43	male	white	stool	2020	69	2	175	57.6	18.81	10	0	1	1	0	0	0	0	0	0	1	0	0	0	0	0	0	0	0	0	0	0	0	0	0	0	0	0	0	0	0	1	0	0	0
S067	Control	75	S067_Control.fastq	L5	barcode16	female	white	stool				165	64.77	23.79	12	0	1	2	0	0	1	0	0	0	1	0	0	0	1	0	0	0	0	0	0	0	0	1	0	0	0	0	1	0	0	1	0	0	0
S068	Parkinson's	58	S068_PD.fastq	L5	barcode39	male	white	stool	2016	53	9	155	63.7	26.51	13	1	0	3	0	0	10	0	0	1	0	0	0	0	0	0	0	0	0	0	0	0	0	0	0	0	0	0	1	1	0	0	0	0	0
S069	Control	53	S069_Control.fastq	L3	barcode17	female	white	stool				164	66	24.54	17	1	2	0	0	0	0	0	0	0	1	0	0	0	0	0	1	0	0	0	0	0	0	0	0	0	0	0	1	0	0	0	0	0	0
S070	Parkinson's	62	S070_PD.fastq	R1	barcode41	male	white	stool	2014	55	8	175.2	104	33.88	12	1	2	4	1	0	28	2	0	0	0	1	0	0	0	0	0	0	0	0	0	0	0	0	0	0	0	0	1	0	0	0	0	0	0
S071	Parkinson's	50	S071_PD.fastq	L2	barcode47	male	white	stool	2013	41	11	182.8	95	28.43	17	0	0	3	0	0	12	0	1	0	1	0	0	0	0	0	0	0	0	0	0	0	0	0	0	0	0	0	0	0	0	0	0	0	0
S072	Parkinson's	69	S072_PD.fastq	L4	barcode44	male	white	stool	2020	67	4	182.8	121.3	36.3	10	1	2	3	0	0	3	0	1	0	0	1	0	1	1	0	0	0	0	0	0	0	0	0	0	0	0	0	1	0	0	0	1	0	0
S073	Parkinson's	62	S073_PD.fastq	R1	barcode42	male	white	stool	2013	54	11	187	79.3	22.68	19	1	0	2	0	0	1	0	0	0	0	0	0	0	0	0	0	0	0	0	0	0	0	0	0	0	0	0	0	0	1	0	0	0	0
S074	Parkinson's	70	S074_PD.fastq	L5	barcode40	female	white	stool	2015	64	7	152.4	80.1	34.49	12	0	0	2	0	0	2	2	0	0	0	0	0	0	0	0	0	0	0	0	0	0	0	0	0	0	0	0	0	0	0	0	0	0	0
S075	Control	73	S075_Control.fastq	L3	barcode19	male	white	stool				179	76.2	23.78	17	0	2	1	0	0	1	0	0	0	0	0	0	0	0	0	0	0	0	1	0	0	0	0	0	0	0	0	0	0	0	0	0	0	0
S076	Parkinson's	64	S076_PD.fastq	L1	barcode34	male	white	stool	2020	62	4	179.8	83.8	25.92	13	1	0	3	0	0	4	0	0	0	1	0	0	0	0	0	0	0	0	0	0	0	0	0	0	0	0	0	1	1	0	0	0	0	0
S077	Parkinson's	66	S077_PD.fastq	L1	barcode35	male	white	stool	2017	61	5	195	106.3	27.96	12	0	0	2	0	0	2	0	0	0	1	0	0	0	1	0	0	0	0	0	0	1	0	0	0	0	0	0	1	0	0	0	0	0	0
S078	Parkinson's	62	S078_PD.fastq	L2	barcode48	female	asian	stool	2021	61	2	162	69	26.29	16	0	0	1	0	0	0	0	0	1	1	0	0	0	0	0	0	0	0	0	0	0	0	0	0	0	0	0	1	0	0	0	0	0	0
S079	Parkinson's	78	S079_PD.fastq	R1	barcode19	male	white	stool	2022	78	2	168	71.7	25.4	10	0	2	0	0	0	0	2	0	0	1	0	0	0	0	0	0	0	0	0	0	0	0	0	0	0	0	0	0	0	0	0	0	0	0
S080	Parkinson's	58	S080_PD.fastq	L3	barcode46	female	white	stool	2006	42	18	171	74	25.31	13	0	1	2	0	0	2	0	1	0	0	0	0	0	0	0	0	0	0	0	0	0	0	0	0	0	0	0	0	0	0	0	0	0	0
S081	Parkinson's	64	S081_PD.fastq	L4	barcode46	male	white	stool	2019	61	6	164	76	28.26	14	0	0	4	1	0	20	0	0	0	0	1	0	0	0	0	0	0	0	0	0	0	0	0	0	0	0	0	0	0	0	0	0	0	0
S082	Parkinson's	73	S082_PD.fastq	L4	barcode47	male	white	stool	2022	73	2	170	89	30.8	11	1	0	3	0	0	4	0	0	0	0	1	0	0	1	0	0	0	0	0	0	0	1	0	0	0	0	1	0	1	0	0	0	0	0
S083	Parkinson's	50	S083_PD.fastq	L3	barcode47	male	white	stool	2021	49	2	197	114.5	29.5	17	0	2	4	1	0	25	2	1	0	0	0	0	0	0	0	0	0	0	0	0	0	0	0	0	0	0	0	1	0	0	0	0	0	0
S084	Parkinson's	72	S084_PD.fastq	L4	barcode48	male	white	stool	2019	69	6	176.7	67.5	21.62	19	0	0	4	0	0	16	0	0	0	0	1	0	0	1	0	0	0	0	0	0	0	0	0	0	0	0	1	0	0	0	0	0	0	0
S085	Parkinson's	62	S085_PD.fastq	L1	barcode36	female	white	stool	2021	61	5	164.5	64.8	23.95	11	0	0	3	0	0	3	2	0	0	0	0	0	0	0	0	0	0	0	0	0	0	0	0	0	0	0	0	0	0	0	0	0	0	0
S086	Parkinson's	56	S086_PD.fastq	L5	barcode42	female	white	stool	1995	30	27	158.4	84.8	33.8	13	0	0	1	0	0	2	0	0	0	0	0	0	0	0	0	0	0	0	0	0	0	0	0	0	0	0	0	0	0	0	0	0	0	0
S087	Parkinson's	72	S087_PD.fastq	L3	barcode48	female	white	stool	2019	70	5	162.5	76.2	28.86	16	0	2	4	0	0	10	2	0	0	0	0	0	0	0	0	0	0	0	0	0	0	0	0	0	0	0	0	0	0	0	0	1	0	0
S088	Parkinson's	69	S088_PD.fastq	L4	barcode49	female	white	stool	2017	65	5	163	56.7	21.34	18	1	0	4	0	0	13	0	0	0	1	0	0	0	0	0	0	0	0	0	0	0	0	0	0	0	0	0	0	0	0	0	0	0	0
S089	Parkinson's	74	S089_PD.fastq	L1	barcode37	male	white	stool	2018	70	4	177.8	90.8	28.72	11	1	2	0	0	0	0	0	0	0	1	1	0	0	1	0	0	0	0	0	0	0	0	0	0	0	0	0	0	0	1	0	0	1	0
S090	Parkinson's	72	S090_PD.fastq	L2	barcode49	male	white	stool	2022	72	2	172	101.6	34.34	10	1	2	1	0	0		0	0	0	0	0	0	0	1	0	0	0	0	0	1	0	0	0	0	0	0	0	1	0	0	0	0	0	0
S091	Parkinson's	70	S087_PD.fastq	L3	barcode49	male	white	stool	2017	65	6	179.8	72.3	22.36	10	0	2	4	0	0	20	0	1	0	1	1	0	0	0	0	0	0	0	0	1	0	0	0	0	0	0	0	1	0	0	0	1	0	0
S092	Parkinson's	71	S092_PD.fastq	L1	barcode14	female	white	stool	2015	65	7	161.5	60.9	23.35	16	0	0	4	0	0	10	0	0	0	1	0	0	0	0	0	0	0	0	0	0	0	0	0	0	0	0	1	0	0	0	0	0	0	0
S093	Parkinson's	59	S093_PD.fastq	L1	barcode15	female	white	stool	2013	51	12	149.8	51.2	22.82	11	1	1	3	0	0	4	0	0	0	1	0	0	0	0	0	0	0	0	0	0	0	0	0	0	0	0	0	1	0	0	0	0	0	0
S094	Parkinson's	76	S094_PD.fastq	L1	barcode16	male	white	stool	2020	74	4	177.8	79.15	25.04	11	0	0	4	1	0	21	0	0	0	0	0	0	0	0	0	0	0	0	0	0	0	0	0	0	0	0	0	0	0	0	0	0	0	0
S095	Parkinson's	68	S095_PD.fastq	L1	barcode38	male	black	stool	2020	67	5	176.7	90	28.83	14	0	0	4	0	0	14	0	0	0	0	0	0	0	1	0	0	0	0	0	0	0	0	0	0	0	0	0	0	0	0	0	0	0	0
[truncated: 15 more columns]

## Sheet: Definitions
Patient_ID
Patient_group
Age	Age of patient at visit (years)
Fastq
Sequencing_batch
Sequencing_barcode
Sex	Male/female
Ethnicity	White; Mixed or multiple ethnic groups; Asian or British Asian; Black, African, Carribean or Black British; Other ethnic group
Sample_type
Year_of_diagnosis
Age_diagnosis	Age at diagnosis (years)
Disease_duration	Duration of dementia in years (date of onset to date of study visit)
Height	Height in cm
Weight	Weight in kg
BMI
Years_educ	Number of years in full-time education
Family_history	Family history of neurodegenerative disease in first degree relative 0=no, 1=yes
Smoking_hx	0=never, 1=current, 2=ex-smoker
Alcohol_intake_often	How often have a drink containing alcohol; 0=never, 1=monthly or less, 2=2-4 times per month, 3=2-3 times per week, 4=4+ times per week
Alcohol_intake_day	How many drinks containing alcohol do you have on a typical day when drinking? 0=0-2, 1=3-4, 2=5-6, 3=7-8, 4=10+
Alcohol_intake_single_occasion	How often have you had 6+ units if female, or 8+ units if male on a single occasion in last year? 0=never, 1=less than monthly, 2=monthly, 3=weekly, 4=daily or almost daily
Alcohol_intake	Alcohol units per week
Alcohol_previous	More or less than one year ago; 0=same, 1=more, 2=less
Drug_use	0=no, 1=yes
Diet	0=Omnivore; 1=Vegetarian;2= Vegan; 3=Pescatarian
Probiotic_Use	Use of probiotics/over-the-counter supplements - current only; 0=no, 1=yes
Hypertension	0=no, 1=yes
CVD	0=no, 1=yes
PVD	0=no, 1=yes
Hypercholest	0=no, 1=yes
Periodontitis	0=no, 1=yes
IBD	0=no, 1=yes
Liver_disease	0=no, 1=yes
Coeliac_disease	0=no, 1=yes
GI_cancer	0=no, 1=yes
IHD	0=no, 1=yes
Atrial_fibrillation	0=no, 1=yes
Diabetes	0=no, 1=yes
RA	0=no, 1=yes
Gingivitis	0=no, 1=yes
IBS	0=no, 1=yes
Peptic_Ulcer_disease	0=no, 1=yes
Diverticular_disease	0=no, 1=yes
Constipation	0=no, 1=yes
Infection_6wks	0=no, 1=yes
Surgery_6wks	0=no, 1=yes
Vaccinations_6wks	0=no, 1=yes
Trauma_6wks	0=no, 1=yes
Acetylcholinesterase_inhibitors	0=no, 1=yes
Memantine	0=no, 1=yes
Antiparkisonians	0=no, 1=yes
Antipsychotics	0=no, 1=yes
Steroids	0=no, 1=yes
Statin	0=no, 1=yes
NSAIDs	0=no, 1=yes
Antibiotics	0=no, 1=yes
MOCA_sum_total	MOCA total score, max 30
MOCA_Visuo_exec	Visuospatial/Executive Score, max 5
MOCA_Naming	Score, max 3
MOCA_Attention	Score, max 6
MOCA_Language	Score, max 3
MOCA_Abstraction	Score, max 2
MOCA_Delayed_recall	Memory/Delayed Recall; Score, max 5
MOCA_Orientation	Score, max 6
Hoehn_Yahr	Hoehn and Yahr Score (0, 1, 1.5, 2, 2.5, 3, 4, 5)
